# Supplementary material for: Accurate prediction of gaseous isotopes Xe and Kr concentrations from the burnup of nuclear fuel using simple regression algorithm
Source: PLoS One. 2023 Jul 13;18(7):e0288329. doi: 10.1371/journal.pone.0288329 (PMC10343056; doi:10.1371/journal.pone.0288329)
Supplement: S1 Data — (XLSX) [file pone.0288329.s009.xlsx]

## Sheet: Sheet1
burnup (GWd/MTU)	Xe-128 MCNP	Ploy Regression	Xe-129 MCNP	Ploy Regression	Xe-130 MCNP	Ploy Regression	Xe-131 MCNP	Ploy Regression	Xe-132 MCNP	Ploy Regression	Xe-133 MCNP	Ploy Regression	Xe-134 MCNP	Ploy Regression	Xe-135 MCNP	Ploy Regression	Xe-136 MCNP	Ploy Regression	Kr-82 MCNP	Ploy Regression	Kr-83 MCNP	Ploy Regression	Kr-84 MCNP	Ploy Regression	Kr-85 MCNP	Ploy Regression	Kr-86 MCNP	Ploy Regression
3.438	0.0001268	0.000127043			0.0004199	0.000394274	0.6272	0.63012	1.079	1.08805			2.03	2.00057	0.00341	0.00341	2.805	2.7918	0.00542	0.00538	6.44841	6.42694	12.381	12.4322	3.33016	3.32048	26.373	26.2836
6.876	0.0006018	0.000601267			0.00169	0.00171	1.321	1.32367	2.268	2.27673	0.1419	0.14131	4.04	4.00114	0.00335	0.00337	5.608	5.59782	0.02082	0.0206	12.4701	12.4299	24.5179	24.393	6.46773	6.42822	51.3785	51.0642
10.31	0.00152	0.00152			0.0039	0.00393	1.983	1.98423	3.509	3.51102	0.1412	0.14102	6.039	5.99939	0.00331	0.00332	8.428	8.41974	0.0463	0.04606	18.1135	18.0919	36.5148	36.3399	9.44844	9.41048	75.3957	75.1132
13.75	0.00296	0.00295	5.202e-06	4.65623e-06	0.00718	0.00718	2.614	2.61369	4.799	4.79458	0.1408	0.14073	8.03	8.00113	0.00325	0.00325	11.27	11.2658	0.08178	0.08183	23.4189	23.4293	48.4751	48.3077	12.2953	12.2758	98.6356	98.5
17.19	0.00494	0.00495	1.105e-05	1.16147e-05	0.01159	0.01158	3.211	3.21087	6.131	6.12529	0.1403	0.14043	10.01	10.0029	0.00318	0.00318	14.12	14.1311	0.12778	0.12788	28.3977	28.4317	60.3462	60.2754	15.0081	15.019	121.095	121.182
20.63	0.00757	0.00757	2.063e-05	2.11719e-05	0.01726	0.01724	3.777	3.77576	7.509	7.50314	0.1402	0.14014	11.99	12.0046	0.0031	0.0031	17	17.0156	0.18351	0.18421	33.072	33.0992	72.2635	72.2432	17.6233	17.6399	143.007	143.159
24.06	0.01089	0.01087	3.529e-05	3.52472e-05	0.02427	0.02426	4.309	4.30687	8.927	8.92392	0.1396	0.13985	13.96	14.0005	0.00301	0.00301	19.9	19.9109	0.25024	0.25062	37.4107	37.4198	84.1721	84.1761	20.1136	20.1315	164.205	164.371
27	0.01493	0.01493	5.641e-05	5.58867e-05	0.0328	0.03281	4.804	4.8073	10.39	10.3959	0.1394	0.13955	15.92	16.0023	0.00291	0.00291	22.85	22.8338	0.32809	0.32748	41.3925	41.4186	96.0098	96.1439	22.4756	22.5084	184.691	184.94
30.94	0.0198	0.0198	8.55e-05	8.50259e-05	0.04296	0.04297	5.266	5.27544	11.9	11.9151	0.1392	0.13926	17.88	18.004	0.00281	0.00281	25.82	25.7759	0.41586	0.41463	45.0695	45.0824	108.013	108.112	24.7506	24.763	204.824	204.805
34.38	0.02554	0.02554	0.0001247	0.000124634	0.05486	0.05488	5.699	5.7113	13.45	13.4814	0.139	0.13897	19.84	20.0057	0.00271	0.00271	28.81	28.7373	0.51288	0.51206	48.3757	48.4114	119.934	120.079	26.9073	26.8954	224.118	223.965
37.82	0.0322	0.0322	0.0001761	0.000176679	0.06866	0.06864	6.096	6.11488	15.04	15.0948	0.1383	0.13867	21.78	22.0075	0.00261	0.00261	31.82	31.7178	0.62273	0.61977	51.3839	51.4054	131.96	132.047	28.9786	28.9056	242.998	242.42
41.25	0.03978	0.03983	0.0002423	0.000242914	0.0845	0.08433	6.461	6.48514	16.67	16.7505	0.1383	0.13838	23.73	24.0034	0.00251	0.00251	34.85	34.7089	0.74045	0.7374	54.0447	54.0574	144.086	143.98	30.9429	30.7883	261.29	260.12
44.69	0.04843	0.04853	0.0003262	0.00032569	0.1026	0.10216	6.79	6.82425	18.34	18.4581	0.1382	0.13809	25.66	26.0051	0.00241	0.0024	37.9	37.7279	0.86888	0.86564	56.3319	56.3826	156.183	155.948	32.7884	32.5544	278.921	277.168
48.13	0.0581	0.05834	0.0004297	0.000426805	0.1231	0.1222	7.085	7.13107	20.04	20.2128	0.1381	0.13779	27.59	28.0069	0.00231	0.0023	40.97	40.7661	1.00917	1.00416	58.3167	58.373	168.417	167.916	34.5667	34.1983	296.167	293.511
51	0.06897	0.06931	0.0005577	0.000548226	0.1462	0.14458	7.347	7.40562	21.79	22.0147	0.1378	0.1375	29.52	30.0086	0.00222	0.00221	44.05	43.8235	1.15719	1.15296	59.9415	60.0285	180.602	179.883	36.2124	35.72	312.542	309.149
								v
