# Supplementary material for: Accurate prediction of gaseous isotopes Xe and Kr concentrations from the burnup of nuclear fuel using simple regression algorithm
Source: PLoS One. 2023 Jul 13;18(7):e0288329. doi: 10.1371/journal.pone.0288329 (PMC10343056; doi:10.1371/journal.pone.0288329)
Supplement: S1 File — (TXT) [file pone.0288329.s010.txt]

MESSAGE:

CONTINUE
101     101    -10.3  -1   VOL=5.27     U=1            IMP:N=1
2       0     -4  1   VOL=.2132           U=1            IMP:n=1
3     3   -6.55     -5  4                       U=1            IMP:N=1
4     4   -.705     5                u=1    imp:n=1
5     4   -.705     -14               u=2    imp:n=1
6     3   -6.55    -15  14             u=2    imp:n=1
7     4   -.705    15                 u=2    imp:n=1
8    0  6 -7 8 -9        LAT=1  U=4   FILL=-9:9  -9:9  0:0
     2 18R
     2 1 16R 2
     2 1 16R 2
     2 1 4R 2 1 1 2 1 1 2 1 4R 2
     2 1 2R 2 1 8R 2 1 2R 2
     2 1 16R 2
     2 1 1 2 1 1 2 1 1 2 1 1 2 1 1 2 1 1 2
     2 1 16R 2
     2 1 16R 2
     2 1 1 2 1 1 2 1 1 2 1 1 2 1 1 2 1 1 2
     2 1 16R 2
     2 1 16R 2
     2 1 1 2 1 1 2 1 1 2 1 1 2 1 1 2 1 1 2
     2 1 16R 2
     2 1 2R 2 1 8R 2 1 2R 2
     2 1 4R 2 1 1 2 1 1 2 1 4R 2
     2 1 16R 2
     2 1 16R 2
     2 18R
             IMP:N=1
9         0  10 -11 12 -13 2 -3  FILL=4   IMP:N=1
100     0           -10:11:-12:13:-2:3                        IMP:N=0

C   Surface Cards
1    CZ    .4095
*2    PZ   -5
*3    PZ    5
103  PZ    15
203  PZ    25
303  PZ    35
403  PZ    45
503  PZ    55
603  PZ    65
703  PZ    75
803  PZ    85
903  PZ    95
113  PZ    105
123  PZ    115
133  PZ    125
143  PZ    135
153  PZ    145
163  PZ    155
173  PZ    165
183  PZ    175
193  PZ    183
1113  PZ    203
4    CZ    .4177
5    CZ    .4747
6    PX   -.63
7    PX    .63
8    PY   -.63
9    PY    .63
*10    PX    -10.75
*11    PX    10.75
*12    PY    -10.75
*13    PY    10.75
14    CZ    .5614
15    CZ    .61214

C DATA
C ---------------------------------------------------------------------------
KCODE    5000 1   30  150
KSRC  0 0  0   6 6 0  -6 6 0  6 -6 0    -6 -6 0
               9 9 0  -9 9 0  9 -9 0    -9 -9 0
               3 3 0  -3 3 0  3 -3 0    -3 -3 0
Burn Time=4  26  60  90  3r  90 4r 90 4r
     MAT=101 
     Power=.482885 
     PFRAC= 1 16r
     BOPT= 1, -24, 1
     MATVOL=1391.35   
M101    92238.72c   -95.47034  92235.72c  -4.5  
        8016.72c  -13.307  8017.72c  -.00507  8018.72c -.0273 
        92234.72c   -.029662       
        92236.72c   -9.221E-20       
        92237.72c   -3.164E-20       
        92239.72c   -1.667E-20       
        93237.72c   -7.535E-20
        93238.72c   -2.076E-20       
        93239.72c   -2.403E-20       
        94238.72c   -8.946E-20       
        94239.72c   -2.148E-20       
        94240.72c   -8.460E-20       
        94241.72c   -5.433E-20       
        94242.72c   -7.829E-20
        94243.72c   -9.767E-20       
        94244.72c   -1.984E-20       
        95241.72c   -1.118E-20   
        95242.72c   -5.065E-20       
        95243.72c   -7.753E-20   
        95244.72c   -4.773E-20       
        96242.72c   -7.795E-20   
        96243.72c   -1.774E-20       
        96244.72c   -2.539E-20   
        96245.72c   -8.911E-20       
        96246.72c   -1.860E-20  
M3   40000.58C  -98.115 50000  -1.45  26000  -0.81  24000  -0.1  8016  -0.125
M4   1001.71c  2 8016.71c 1 
MT4   lwtr.16t
