# Supplementary material for: Accurate prediction of gaseous isotopes Xe and Kr concentrations from the burnup of nuclear fuel using simple regression algorithm
Source: PLoS One. 2023 Jul 13;18(7):e0288329. doi: 10.1371/journal.pone.0288329 (PMC10343056; doi:10.1371/journal.pone.0288329)
Supplement: S2 File — (M) [file pone.0288329.s011.m]

function [fitresult, gof] = createFit(x, y)
%CREATEFIT(X,Y)
%  Create a fit.
%
%  Data for 'Xe128_Reg' fit:
%      X Input : x
%      Y Output: y
%  Output:
%      fitresult : a fit object representing the fit.
%      gof : structure with goodness-of fit info.
%
%  See also FIT, CFIT, SFIT.

%  Auto-generated by MATLAB on 11-Jun-2023 18:44:16


%% Fit: 'Xe128_Reg'.
[xData, yData] = prepareCurveData( x, y );

% Set up fittype and options.
ft = fittype( 'poly2' );

% Fit model to data.
[fitresult, gof] = fit( xData, yData, ft );

% Plot fit with data.
figure( 'Name', 'Xe128_Reg' );
h = plot( fitresult, xData, yData );
legend( h, 'y vs. x', 'Xe128_Reg', 'Location', 'NorthEast', 'Interpreter', 'none' );
% Label axes
xlabel( 'x', 'Interpreter', 'none' );
ylabel( 'y', 'Interpreter', 'none' );
grid on
